# Supplementary material for: Optimization, Characterization, and Comparison of Two Luciferase-Expressing Mouse Glioblastoma Models
Source: Cancers (Basel). 2024 May 24;16(11):1997. doi: 10.3390/cancers16111997 (PMC11171217; doi:10.3390/cancers16111997)
Supplement: Supplementary file 1 [file cancers-16-01997-s001.zip]

Archive with 1 entries (1 files):
- cancers-2945122-supplementary.pdf
